# Supplementary material for: Proteome analysis of bronchoalveolar lavage fluids reveals host and fungal proteins highly expressed during invasive pulmonary aspergillosis in mice and humans
Source: Virulence. 2020 Oct 12;11(1):1337–51. doi: 10.1080/21505594.2020.1824960 (PMC7549978; doi:10.1080/21505594.2020.1824960)
Supplement: Supplemental Material [file KVIR_A_1824960_SM5847.zip]

Archive with 7 entries (7 files):
- Machata_SupplementaryTable_1.xlsx
- Machata_SupplementaryTable_2.xlsx
- Machata_SupplementaryTable_3.xlsx
- Machata_SupplementaryTable_4.xlsx
- Machata_SupplementaryTable_5.xlsx
- MachataSupplementary Figure legends.docx
- MachataSupplementaryFigure1.docx
