# Supplementary material for: Proteome analysis of bronchoalveolar lavage fluids reveals host and fungal proteins highly expressed during invasive pulmonary aspergillosis in mice and humans
Source: Virulence. 2020 Oct 12;11(1):1337–51. doi: 10.1080/21505594.2020.1824960 (PMC7549978; doi:10.1080/21505594.2020.1824960)
Supplement: Supplemental Material [file KVIR_A_1824960_SM5847.zip › Machata_SupplementaryTable_1.xlsx]

## Sheet: Patient data
	Subject ID	Age	Sex	Category	Disease	Subtype	BAL findings	Neutrophil count	Lymphocyte count	Steroids/IS	Antibiotic use	Radiology	GM index	Diagnosis
IPA group	A1	70	M	IPA	Chronic lung disease		A.fumigatus complex, C. lusitaniae, RSV PCR++	6800	0	steroids (daily due to paraneoplastic glomerulonephritis)	meropenem 28/1/2014; BAL on 31/1/2014	multiple, patchy, peribronchial consolidations	1.7	Probable
	A2	54	M	IPA	Lung disease		microbiology negative	9000	100	steroids and azathioprine	carbapenems and quinolones	non-specific infiltrates	1.9	Probable
	A3	64	M	IPA	Other		BAL also positive for RSV and PJP	2100	300	steroids and MTX	multiple courses of broad-spectrum antibiotic	muliple nodular lesions but alse ground-glass opacities	5.1	Probable
	A4	88	F	IPA	Lung disease		A.fumigatus complex	9800	1500	steroids	moxifloxacine 17/1/2014; BAL 22/1/2014	cavities, air-crescent and consolidations	6.1	Probable
	A5	67	M	IPA	SOT	Kidney tx	microbiology negative but cytology positive on hyphae	5500	1700	steroids and tacrolimus	piperacillin-tazobactam at time of bronchoscopy	nodules	2.5	Probable
	A6	60	F	IPA	SOT	Lung tx	A.fumigatus complex and very high CMV load BAL and blood	2300	500	steroids and tacrolimus	no antibiotics before bronchoscopy	consolidation but also ground glass opacitiy and small peribronchial nodules	6.7	Probable
	A7	16	F	IPA	Acute leukemia		BAL microbiology negative; blood cultures K.pneumoniae and CMV reactivation	0	170	steroids	multiple courses of broad-spectrum antibiotic	bilateral ill defined consolidations	6.9	Probable
	A9	50	F	IPA	SOT	Lung tx	A.fumigatus complex and CMV PCR	11100	400	tacrolimus	multiple courses of broad-spectrum antibiotic	bilateral consolidations	4.5	Proven
	A10	66	M	IPA	Allo-HSCT		CMV PCR only	2000	1800	steroids	multiple courses of broad-spectrum antibiotic	triangular consolidation and tree-in-bud	6.4	Probable
	A11	55	F	IPA	SOT	Lung tx	CMV and toxoplasma gondii PCR (very high load)	7000	300	steroids and tacrolimus	multiple courses of broad-spectrum antibiotic	pleuroparenchymal consolidation	3.8	Probable
	A27	83	M	IPA	SOT	Lung tx	microbiology negative	10700	1000	none	broad-spectrum antibiotics for more than 1 week	parenchymal consolidation	6.6	Probable
	A13	68	F	IPA	Allo-HSCT		A.fumigatus complex	7600	3200	steroids	colistine aerosol	non-specific infiltrates	6.5	Probable
	A14	48	F	IPA	Allo-HSCT		microbiology negative	200	2800	steroids	multiple courses of broad-spectrum antibiotic	consolidation and tree-in-bud	6.2	Probable
	A15	42	F	IPA	Influenza		influenza A and CMV PCR positive	8700	700	none	meropenem more than 10 days	bilateral patchy consolidations	3.1	Probable
	A16	57	M	IPA	Influenza		influenza A positive	24800	1600	none	broad-spectrum antibiotics for more than 1 week	nodular consolidation right upper lobe	6.1	Probable
	A17	61	F	IPA	SOT	Liver tx	A. fumigatus complex and PJP and RSV PCR positive	900	300	steroids	broad-spectrum antibiotics for more than 1 week	pleuroparenchymal consolidation	6.2	Probable
	A18	68	M	IPA	SOT	Kidney tx	A.fumigatus complex and CMV PCR and P. aeruginosa	3600	2100	steroids and tacrolimus	no antibiotics before bronchoscopy	bilateral nodular infiltrates	6.6	Probable
	A19	60	F	IPA	SOT	Lung tx	A. nidulans complex and CMV PCR positive and Mycobacterium avium	2800	1900	steroids and tacrolimus	no antibiotics before bronchoscopy	multiple nodules and tree-in-bud	3.1	Probable
	A20	61	F	IPA	Allo-HSCT		microbiology BAL negative: multiple pos serum GM	0	0	cyclosporine A	multiple courses of broad-spectrum antibiotic	multiple nodules	2.4	Probable
	A21	59	M	IPA	SOT	Liver tx	A. fumigatus complex	6800	200	MMF	multiple courses of broad-spectrum antibiotic	multiple nodules	4.8	Proven
	A22	57	F	IPA	SOT	Lung tx	A. fumigatus complex and Bacillus cereus and parainfluenza type 3 PCR positive	3700	1300	steroids and tacrolimus	no antibiotics before bronchoscopy	non-specific infiltrates	4.8	Probable
	A23	33	M	IPA	SOT	Lung tx	A. fumigatus complex and influenza A PCR positive	3400	3200	steroids and tacrolimus	no antibiotics before bronchoscopy	non-specific infiltrates	6.8	Proven
	A24	64	F	IPA	Acute leukemia		microbiology BAL negative	0	300	none	multiple courses of broad-spectrum antibiotic	nodular lesion	1.7	Probable
	A25	51	M	IPA	Allo-HSCT		A.fumigatus complex and parainfluenza type 3 PCR positive	400	100	none	meropenem and vancomycin	nodular lesion	6.3	Proven
	A26	26	M	IPA	Allo-HSCT		microbiology BAL negative	0	0	none	multiple courses of broad-spectrum antibiotic	nodular lesion	6.3	Probable
	A8	83	M	IPA	Chronic lung disease		microbiology BAL negative	6300	200	steroids	no antibiotics before bronchoscopy	nodular lesion	3.8	Probable
	A28	64	M	IPA	Solid tumor		A. fumigatus complex and Providentia rettgeri	15900	1100	none	vancomcyin and pieracillin-tazobactam days before broncho	non-specific infiltrates	4.9	Probable
Non IPA group	A29	57	F	Ctrl	SOT	Lung tx	CMV 1378 IU/ml	5300	1500	steroids and tacrolimus	no antibiotics before bronchoscopy	normal	0.1	Negative
	A30	4	F	Ctrl	Other		streptococcus pneumoniae	1900	3600	none	broad-spectrum Ab before bronchoscopy	consolidation	0.1	Negative
	A31	60	M	Ctrl	SOT	Lung tx	hMPV PCR positive	4600	700	steroids and tacrolimus	no antibiotics before bronchoscopy	normal	0.1	Negative
	A32	15	F	Ctrl	SOT	Lung tx	microbiology negative	6500	1700	steroids and tacrolimus	no antibiotics before bronchoscopy	normal	0.1	Negative
	A33	62	F	Ctrl	SOT	Lung tx	microbiology negative	8400	3400	steroids and tacrolimus	no antibiotics before bronchoscopy	normal	0.2	Negative
	A34	63	F	Ctrl	SOT	Lung tx	CMLV 16111 IU/ml	2600	1200	steroids and tacrolimus	no antibiotics before bronchoscopy	normal	0.1	Negative
	A35	56	F	Ctrl	SOT	Lung tx	Enterococcus fecalis	6300	400	steroids and tacrolimus	no antibiotics before bronchoscopy	normal	0.1	Negative
	A36	62	M	Ctrl	SOT	Kidney tx	P. aeruginosa, PJP PCR pos and CMV 96343 IU/ml	5400	400	steroids	multiple antibiotics before bronchoscopy	cavernous lesion and multiple consolidations	0.1	Negative
	A37	6	M	Ctrl	Other		Hemophilus influenzae and EBV PCR 148735 IU/ml	17300	600	none	no antibiotics before bronchoscopy	multiple bilateral consolidation	0.1	Negative
	A38	55	M	Ctrl	Chronic lung disease		microbiology negative	3000	300	none	multiple antibiotics before bronchoscopy	multiple bilateral consolidation	0.1	Negative
	A39	55	M	Ctrl	SOT	Lung tx	CMV PCR 16111 IU/ml	2300	1300	steroids and tacrolimus	no antibiotics before bronchoscopy	normal	0.1	Negative
	A40	26	M	Ctrl	SOT	Lung tx	microbiology negative	5300	3000	steroids and tacrolimus	no antibiotics before bronchoscopy	normal	0.1	Negative
	A41	62	M	Ctrl	SOT	Lung tx	microbiology negative	1400	900	steroids and tacrolimus	no antibiotics before bronchoscopy	normal	0.1	Negative
	A42	64	F	Ctrl	SOT	Lung tx	microbiology negative	3700	700	steroids and tacrolimus	no antibiotics before bronchoscopy	normal	0.1	Negative
	A43	64	M	Ctrl	SOT	Lung tx	microbiology negative	2200	1200	steroids and tacrolimus	no antibiotics before bronchoscopy	normal	0.1	Negative
	A45	67	F	Ctrl	Other		microbiology negative	2350	400	none	no antibiotics before bronchoscopy	consolidation	0.1	Negative
	A46	55	F	Ctrl	SOT	Lung tx	microbiology negative	7600	1800	steroids and tacrolimus	no antibiotics before bronchoscopy	normal	0.1	Negative
	A47	72	F	Ctrl	Lung disease		microbiology negative	4700	3000	steroids	no antibiotics before bronchoscopy	non-specific abnormalities	0.1	Negative
	A48	59	M	Ctrl	SOT	Lung tx	microbiology negative	3300	700	steroids and tacrolimus	no antibiotics before bronchoscopy	normal	0.1	Negative
	A49	62	M	Ctrl	SOT	Lung tx	P. aeruginosa and Streptococcus pneumoniae	4500	700	steroids and tacrolimus	no antibiotics before bronchoscopy	non-specific abnormalities	0.1	Negative
	A50	66	F	Ctrl	SOT	Lung tx	microbiology negative	4200	800	steroids and tacrolimus	no antibiotics before bronchoscopy	normal	0.1	Negative
	A51	33	F	Ctrl	SOT	Lung tx	microbiology negative	13700	3900	steroids and tacrolimus	no antibiotics before bronchoscopy	normal	0.1	Negative
	A52	46	M	Ctrl	Chronic lung disease		microbiology negative	2700	2000	none	no antibiotics before bronchoscopy	cavernous lesion	0.1	Negative
	A53	67	M	Ctrl	SOT	Lung tx	microbiology negative	3200	1100	steroids and tacrolimus	no antibiotics before bronchoscopy	normal	0.1	Negative
	A54	43	M	Ctrl	SOT	Lung tx	microbiology negative	9400	800	steroids and tacrolimus	no antibiotics before bronchoscopy	normal	0.1	Negative
	A55	62	F	Ctrl	SOT	Lung tx	P.aeruginosa	6000	1600	steroids and tacrolimus	no antibiotics before bronchoscopy	nor	0.1	Negative
	A56	74	F	Ctrl	Other		microbiology negative	2100	1400	none	no antibiotics before bronchoscopy	normal	0.1	Negative
