# Supplementary material for: Proteome analysis of bronchoalveolar lavage fluids reveals host and fungal proteins highly expressed during invasive pulmonary aspergillosis in mice and humans
Source: Virulence. 2020 Oct 12;11(1):1337–51. doi: 10.1080/21505594.2020.1824960 (PMC7549978; doi:10.1080/21505594.2020.1824960)
Supplement: Supplemental Material [file KVIR_A_1824960_SM5847.zip › Machata_SupplementaryTable_2.xlsx]

## Sheet: down
Student's T-test significant	-Log Student's T-test p-value INF_control	Student's T-test Difference INF_control	Student's T-test Test statistic INF_control	Protein IDs	Majority protein IDs	Protein names	Gene names	FC
INF_control	3.9492	-3.87029	-1.32265	Q96S96	Q96S96	Phosphatidylethanolamine-binding protein 4	PEBP4	14.6243
INF_control	3.61214	-3.77216	-1.27548	P15090;P02689	P15090	Fatty acid-binding protein, adipocyte	FABP4	13.6626
INF_control	3.05208	-3.51526	-1.17308	P22897;P22897-2	P22897	Macrophage mannose receptor 1	MRC1	11.434
INF_control	2.96636	-3.28067	-1.11299	Q9NQ79-2;Q9NQ79;Q9NQ79-3	Q9NQ79-2;Q9NQ79;Q9NQ79-3	Cartilage acidic protein 1	CRTAC1	9.71808
INF_control	3.24162	-3.25038	-1.12632	P09382	P09382	Galectin-1	LGALS1	9.51614
INF_control	3.63554	-3.19441	-1.13787	P20142;P20142-2	P20142;P20142-2	Gastricsin	PGC	9.15405
INF_control	3.33057	-3.0474	-1.08221	Q9NYY8;Q9NYY8-2	Q9NYY8	FAST kinase domain-containing protein 2	FASTKD2	8.26719
INF_control	4.74149	-2.96309	-1.12766	Q14011;Q14011-2	Q14011;Q14011-2	Cold-inducible RNA-binding protein	CIRBP	7.79791
INF_control	3.77688	-2.7058	-1.01459	P21695-2;P21695	P21695-2;P21695	Glycerol-3-phosphate dehydrogenase [NAD(+)], cytoplasmic	GPD1	6.52419
INF_control	3.8535	-2.68026	-1.0107	Q13938;Q13938-3	Q13938;Q13938-3	Calcyphosin	CAPS	6.4097
INF_control	3.34043	-2.64842	-0.978109	Q02413;Q02413-2	Q02413	Desmoglein-1	DSG1	6.26981
INF_control	3.00967	-2.54567	-0.933039	P50897;P50897-2	P50897;P50897-2	Palmitoyl-protein thioesterase 1	PPT1	5.83879
INF_control	2.64375	-2.50249	-0.90037	Q9BW30;P59282	Q9BW30	Tubulin polymerization-promoting protein family member 3	TPPP3	5.66662
INF_control	3.44769	-2.49039	-0.939134	O00244	O00244	Copper transport protein ATOX1	ATOX1	5.6193
INF_control	2.84928	-2.48414	-0.907714	Q9P121-3;Q9P121-2;Q9P121;Q9P121-4	Q9P121-3;Q9P121-2;Q9P121;Q9P121-4	Neurotrimin	NTM	5.595
INF_control	2.95134	-2.43921	-0.901107	Q14008-2;Q14008;Q14008-3	Q14008-2;Q14008;Q14008-3	Cytoskeleton-associated protein 5	CKAP5	5.42344
INF_control	3.37461	-2.2985	-0.880616	P08590	P08590	Myosin light chain 3	MYL3	4.91945
INF_control	2.76676	-2.2763	-0.846785	Q14847;Q14847-3;Q14847-2	Q14847;Q14847-3;Q14847-2	LIM and SH3 domain protein 1	LASP1	4.84435
INF_control	5.08415	-2.26063	-0.92015	P09668	P09668	Pro-cathepsin H	CTSH	4.79202
INF_control	4.41144	-2.18408	-0.878706	Q9NY97-2;Q9NY97	Q9NY97-2;Q9NY97	N-acetyllactosaminide beta-1,3-N-acetylglucosaminyltransferase 2	B3GNT2	4.54437
INF_control	3.2409	-2.13751	-0.827649	Q9H2A7	Q9H2A7	C-X-C motif chemokine 16	CXCL16	4.40001
INF_control	2.56867	-2.11371	-0.791402	Q9NR09	Q9NR09	Baculoviral IAP repeat-containing protein 6	BIRC6	4.32803
INF_control	2.58507	-2.08031	-0.782807	P15121;Q4WJT9	P15121	Aldose reductase	AKR1B1	4.22897
INF_control	2.84754	-2.05791	-0.788307	P98179	P98179	RNA-binding protein 3	RBM3	4.16382
INF_control	3.32137	-2.0551	-0.805537	O75368	O75368	SH3 domain-binding glutamic acid-rich-like protein	SH3BGRL	4.15573
INF_control	3.13599	-2.04055	-0.794506	Q8NG11;Q8NG11-2;Q8NG11-3	Q8NG11;Q8NG11-2	Tetraspanin-14	TSPAN14	4.11402
INF_control	3.00808	-2.01761	-0.782787	P09467	P09467	Fructose-1,6-bisphosphatase 1	FBP1	4.04914
INF_control	4.06935	-1.98958	-0.806562	Q9H1E3;Q9H1E3-2	Q9H1E3	Nuclear ubiquitous casein and cyclin-dependent kinase substrate 1	NUCKS1	3.97121
INF_control	3.36927	-1.97766	-0.78308	P51688	P51688	N-sulphoglucosamine sulphohydrolase	SGSH	3.93853
INF_control	3.69366	-1.97382	-0.791528	O14737;O14737-2	O14737;O14737-2	Programmed cell death protein 5	PDCD5	3.92807
INF_control	3.29596	-1.92137	-0.763068	P35527	P35527	Keratin, type I cytoskeletal 9	KRT9	3.78783
INF_control	3.08691	-1.86706	-0.73931	Q9NQC3;Q9NQC3-5;Q9NQC3-4;Q9NQC3-6;Q9NQC3-3	Q9NQC3;Q9NQC3-5;Q9NQC3-4;Q9NQC3-6	Reticulon-4	RTN4	3.64789
INF_control	2.75062	-1.86682	-0.727368	Q15056-2;Q15056	Q15056-2;Q15056	Eukaryotic translation initiation factor 4H	EIF4H	3.64727
INF_control	3.54145	-1.81066	-0.734369	Q13642-1;Q13642-5;Q13642-4;Q13642;Q13642-3	Q13642-1;Q13642-5;Q13642-4;Q13642	Four and a half LIM domains protein 1	FHL1	3.50804
INF_control	3.39095	-1.71985	-0.700533	Q15847	Q15847	Adipogenesis regulatory factor	ADIRF	3.29403
INF_control	2.8285	-1.6986	-0.677771	P67809	P67809	Nuclease-sensitive element-binding protein 1	YBX1	3.24586
INF_control	2.66538	-1.5937	-0.639086	Q9BY67-2;Q9BY67-5;Q9BY67;Q9BY67-4;Q9BY67-3	Q9BY67-2;Q9BY67-5;Q9BY67;Q9BY67-4;Q9BY67-3	Cell adhesion molecule 1	CADM1	3.01822
INF_control	2.92934	-1.56938	-0.638724	P35908	P35908	Keratin, type II cytoskeletal 2 epidermal	KRT2	2.96777
INF_control	2.85813	-1.56119	-0.634101	Q96DG6	Q96DG6	Carboxymethylenebutenolidase homolog	CMBL	2.95097
INF_control	2.87078	-1.51917	-0.620496	Q9H910-2;Q9H910;Q9H910-3	Q9H910-2;Q9H910;Q9H910-3	Hematological and neurological expressed 1-like protein	HN1L	2.86626
INF_control	4.11449	-1.45809	-0.623232	Q12860-2;Q12860;Q12860-3	Q12860-2;Q12860;Q12860-3	Contactin-1	CNTN1	2.74744
INF_control	2.67344	-1.44963	-0.592122	Q13442	Q13442	28 kDa heat- and acid-stable phosphoprotein	PDAP1	2.73139
INF_control	3.41614	-1.43316	-0.602837	P11686-2;P11686	P11686-2;P11686	Pulmonary surfactant-associated protein C	SFTPC	2.70038
INF_control	2.58713	-1.43057	-0.583451	Q96EP5-2;Q96EP5	Q96EP5-2;Q96EP5	DAZ-associated protein 1	DAZAP1	2.69553
INF_control	2.75222	-1.41041	-0.580925	Q9H0P0-3;Q9H0P0-2;Q9H0P0-1;Q9H0P0	Q9H0P0-3;Q9H0P0-2;Q9H0P0-1;Q9H0P0	Cytosolic 5-nucleotidase 3A	NT5C3A	2.65812
INF_control	2.99209	-1.2887	-0.543725	Q9NVA2;Q9NVA2-2	Q9NVA2;Q9NVA2-2	Septin-11	2011-09-01	2.44309
INF_control	2.97808	-1.27149	-0.537327	P07108;P07108-3;P07108-2;P07108-4;P07108-5;P07108-6	P07108;P07108-3;P07108-2;P07108-4;P07108-5	Acyl-CoA-binding protein	DBI	2.4141
INF_control	2.79807	-1.25311	-0.527389	O75363;O75363-2	O75363;O75363-2	Breast carcinoma-amplified sequence 1	BCAS1	2.38354
INF_control	2.79831	-1.24414	-0.524212	O14979-3;O14979-2;O14979	O14979-3;O14979-2;O14979	Heterogeneous nuclear ribonucleoprotein D-like	HNRNPDL	2.36877
INF_control	2.92316	-1.20892	-0.513874	Q9H4A9;Q9H4A9-2;Q9H4B8	Q9H4A9;Q9H4A9-2	Dipeptidase 2	DPEP2	2.31165
INF_control	2.79167	-1.12826	-0.482346	Q5T013;Q5T013-3;Q5T013-4;Q5T013-2	Q5T013;Q5T013-3;Q5T013-4;Q5T013-2	Putative hydroxypyruvate isomerase	HYI	2.18594
INF_control	2.68561	-1.09335	-0.467835	P09211	P09211	Glutathione S-transferase P	GSTP1	2.13369

## Sheet: up
Student's T-test significant	-Log Student's T-test p-value INF_control	Student's T-test Difference INF_control	Student's T-test Test statistic INF_control	Protein IDs	Majority protein IDs	Protein names	Gene names	FC
INF_control	4.31518	4.76078	1.54867	P02741;P02741-2	P02741	C-reactive protein	CRP	27.1104
INF_control	4.66563	4.33091	1.47944	Q9HDC9;Q9HDC9-2	Q9HDC9;Q9HDC9-2	Adipocyte plasma membrane-associated protein	APMAP	20.1248
INF_control	4.38378	3.94344	1.36906	O95498;O95498-6;O95498-2;O95498-3;O95498-4;O95498-5	O95498;O95498-6;O95498-2;O95498-3;O95498-4	Vascular non-inflammatory molecule 2	VNN2	15.3849
INF_control	4.82199	3.905	1.38581	P0DJI8;P0DJI9-2	P0DJI8	Serum amyloid A-1 protein	SAA1	14.9803
INF_control	3.40059	3.82157	1.26993	Q06033-2;Q06033	Q06033-2;Q06033	Inter-alpha-trypsin inhibitor heavy chain H3	ITIH3	14.1387
INF_control	3.64128	3.81455	1.28735	P31997	P31997	Carcinoembryonic antigen-related cell adhesion molecule 8	CEACAM8	14.07
INF_control	4.3126	3.79347	1.32815	P68431;Q16695;Q6NXT2;P61832	P68431;Q16695	Histone H3.1	HIST1H3A	13.8659
INF_control	3.37704	3.77495	1.25768	P11215;P11215-2	P11215;P11215-2	Integrin alpha-M	ITGAM	13.6891
INF_control	3.50073	3.63163	1.23483	Q9UM07	Q9UM07	Protein-arginine deiminase type-4	PADI4	12.3946
INF_control	2.85312	3.60666	1.17532	P04114	P04114	Apolipoprotein B-100;Apolipoprotein B-48	APOB	12.1818
INF_control	3.16991	3.54333	1.18906	P17213	P17213	Bactericidal permeability-increasing protein	BPI	11.6587
INF_control	5.03149	3.48192	1.28551	Q71DI3	Q71DI3	Histone H3.2	HIST2H3A	11.1728
INF_control	2.9506	3.48114	1.1569	O75923-5;O75923-3;O75923-11;O75923-7;O75923-9;O75923-6;O75923-13;O75923-12;O75923-15	O75923-5;O75923-3;O75923-11;O75923-7;O75923-9;O75923-6;O75923-13;O75923-12;O75923-15	Dysferlin	DYSF	11.1668
INF_control	2.90408	3.46455	1.14921	Q8N6Q3;Q8N6Q3-2;Q8N6Q3-3	Q8N6Q3	CD177 antigen	CD177	11.0391
INF_control	3.35101	3.27496	1.13979	P18428	P18428	Lipopolysaccharide-binding protein	LBP	9.67971
INF_control	3.03805	3.26378	1.11464	P04275;P04275-2	P04275	von Willebrand factor	VWF	9.60494
INF_control	2.55957	3.19996	1.06031	Q8NDH2	Q8NDH2	Coiled-coil domain-containing protein 168	CCDC168	9.18933
INF_control	3.18893	3.1785	1.10533	P08567	P08567	Pleckstrin	PLEK	9.05363
INF_control	3.94227	3.17392	1.1498	O15162-2;O15162	O15162-2;O15162	Phospholipid scramblase 1	PLSCR1	9.02493
INF_control	2.74829	3.16884	1.06976	P28676	P28676	Grancalcin	GCA	8.99326
INF_control	3.36054	3.12839	1.1044	Q9Y2J8;Q9Y2J8-2	Q9Y2J8;Q9Y2J8-2	Protein-arginine deiminase type-2	PADI2	8.7446
INF_control	2.77356	3.08518	1.05253	O43451	O43451	Maltase-glucoamylase, intestinal	MGAM	8.48655
INF_control	2.8655	3.07592	1.05745	P11169;Q8TDB8-4;Q8TDB8-2;Q8TDB8;Q8TDB8-5;Q8TDB8-3	P11169	Solute carrier family 2, facilitated glucose transporter member 3	SLC2A3	8.43225
INF_control	4.95603	3.0193	1.15207	Q16539;Q16539-2;Q16539-3;Q16539-5;Q16539-4	Q16539;Q16539-2;Q16539-3;Q16539-5;Q16539-4	Mitogen-activated protein kinase 14	MAPK14	8.10771
INF_control	3.54513	2.98716	1.07933	P23368;P23368-2	P23368;P23368-2	NAD-dependent malic enzyme, mitochondrial	ME2	7.92914
INF_control	4.19032	2.9212	1.09323	P24821;P24821-3;P24821-5;P24821-6	P24821;P24821-3;P24821-5;P24821-6	Tenascin	TNC	7.57475
INF_control	2.98384	2.91937	1.02794	Q15080;Q15080-3;Q15080-2	Q15080;Q15080-3;Q15080-2	Neutrophil cytosol factor 4	NCF4	7.56518
INF_control	3.5927	2.89615	1.05787	Q14254	Q14254	Flotillin-2	FLOT2	7.44436
INF_control	3.9307	2.86922	1.06712	Q16777;Q6FI13	Q16777;Q6FI13	Histone H2A type 2-C	HIST2H2AC	7.3067
INF_control	3.28902	2.86171	1.03217	P49788;P49788-2	P49788;P49788-2	Retinoic acid receptor responder protein 1	RARRES1	7.26875
INF_control	3.69883	2.85475	1.05211	Q96HE7	Q96HE7	ERO1-like protein alpha	ERO1L	7.2338
INF_control	3.59833	2.84168	1.04355	O75367-3;O75367;O75367-2	O75367-3;O75367;O75367-2	Core histone macro-H2A.1	H2AFY	7.16853
INF_control	3.04544	2.80103	1.00207	Q86UX7-2;Q86UX7	Q86UX7-2;Q86UX7	Fermitin family homolog 3	FERMT3	6.96938
INF_control	3.30958	2.79187	1.01501	Q9NYU2-2;Q9NYU2	Q9NYU2-2;Q9NYU2	UDP-glucose:glycoprotein glucosyltransferase 1	UGGT1	6.92529
INF_control	3.22015	2.75632	1.00067	P33121;P33121-2;P33121-3	P33121;P33121-2;P33121-3	Long-chain-fatty-acid--CoA ligase 1	ACSL1	6.7567
INF_control	3.22039	2.75295	0.999797	P04003	P04003	C4b-binding protein alpha chain	C4BPA	6.74094
INF_control	3.45141	2.68274	0.993005	P07948-2;P07948	P07948-2;P07948	Tyrosine-protein kinase Lyn	LYN	6.42075
INF_control	4.51984	2.66548	1.03191	Q13043;Q13043-2	Q13043;Q13043-2	Serine/threonine-protein kinase 4	STK4	6.3444
INF_control	4.64317	2.66324	1.03542	Q9UBS4	Q9UBS4	DnaJ homolog subfamily B member 11	DNAJB11	6.33455
INF_control	3.18917	2.64524	0.969426	P54819-2;P54819;P54819-6;P54819-3;P54819-4;P54819-5	P54819-2;P54819;P54819-6;P54819-3;P54819-4;P54819-5	Adenylate kinase 2, mitochondrial	AK2	6.256
INF_control	2.65971	2.63979	0.936451	P13688-2;P13688-8;P13688-10;P13688;P13688-3;P13688-4;P13688-11;P13688-9;P13688-6;P13688-5;P13688-7	P13688-2;P13688-8;P13688-10;P13688;P13688-3;P13688-4;P13688-11;P13688-9;P13688-6;P13688-5	Carcinoembryonic antigen-related cell adhesion molecule 1	CEACAM1	6.23241
INF_control	3.59747	2.62654	0.98429	O95544;O95544-3	O95544;O95544-3	NAD kinase	NADK	6.17542
INF_control	5.08961	2.61097	1.03314	P09543-2;P09543	P09543-2;P09543	2,3-cyclic-nucleotide 3-phosphodiesterase	CNP	6.10914
INF_control	3.36931	2.6038	0.967288	O95466-2;O95466;O95466-3	O95466-2;O95466;O95466-3	Formin-like protein 1	FMNL1	6.07884
INF_control	3.04549	2.59361	0.947833	Q14739	Q14739	Lamin-B receptor	LBR	6.03605
INF_control	2.63484	2.59353	0.923115	P22792	P22792	Carboxypeptidase N subunit 2	CPN2	6.03573
INF_control	2.61973	2.57253	0.916793	P36222	P36222	Chitinase-3-like protein 1	CHI3L1	5.94853
INF_control	3.64955	2.56516	0.969197	P09622;P09622-3;P09622-2	P09622;P09622-3;P09622-2	Dihydrolipoyl dehydrogenase, mitochondrial	DLD	5.91822
INF_control	2.72435	2.51039	0.907377	P46976-2;P46976;P46976-3	P46976-2;P46976;P46976-3	Glycogenin-1	GYG1	5.69776
INF_control	2.99282	2.44112	0.903776	Q9NPP4;Q9NPP4-2;Q9NPP4-3;Q9NPP4-4	Q9NPP4	NLR family CARD domain-containing protein 4	NLRC4	5.43063
INF_control	2.91432	2.42601	0.895567	P08253;P08253-3;P08253-2	P08253;P08253-3;P08253-2	72 kDa type IV collagenase;PEX	MMP2	5.37406
INF_control	2.6777	2.40266	0.876216	P13807;P13807-2	P13807;P13807-2	Glycogen [starch] synthase, muscle	GYS1	5.28777
INF_control	3.65138	2.38502	0.916937	P00505;P00505-2	P00505;P00505-2	Aspartate aminotransferase, mitochondrial	GOT2	5.22352
INF_control	5.92659	2.36178	0.972065	O95379-3;O95379-2;O95379;O95379-4	O95379-3;O95379-2;O95379;O95379-4	Tumor necrosis factor alpha-induced protein 8	TNFAIP8	5.14004
INF_control	4.32429	2.35489	0.930581	Q9Y4E8-2;Q9Y4E8-3;Q9Y4E8;Q9Y4E8-4	Q9Y4E8-2;Q9Y4E8-3;Q9Y4E8	Ubiquitin carboxyl-terminal hydrolase 15	USP15	5.11554
INF_control	3.68004	2.35176	0.90814	P62314	P62314	Small nuclear ribonucleoprotein Sm D1	SNRPD1	5.10446
INF_control	2.82895	2.34402	0.868666	P59666;P59665	P59666;P59665	Neutrophil defensin 3	DEFA3	5.07714
INF_control	2.81235	2.33623	0.865663	Q8TC07-2;Q8TC07-3;Q8TC07	Q8TC07-2;Q8TC07-3;Q8TC07	TBC1 domain family member 15	TBC1D15	5.0498
INF_control	2.55199	2.31884	0.846573	P20700	P20700	Lamin-B1	LMNB1	4.98931
INF_control	2.99054	2.31475	0.868554	P50570-5;P50570;P50570-2	P50570-5;P50570;P50570-2	Dynamin-2	DNM2	4.9752
INF_control	2.65387	2.31007	0.850017	P15169;CON__Q2KJ83	P15169	Carboxypeptidase N catalytic chain	CPN1	4.95907
INF_control	2.73563	2.30638	0.853442	Q92673	Q92673	Sortilin-related receptor	SORL1	4.9464
INF_control	2.91807	2.30442	0.862171	P84243	P84243	Histone H3.3	H3F3A	4.9397
INF_control	3.22483	2.29107	0.872283	Q9UK55	Q9UK55	Protein Z-dependent protease inhibitor	SERPINA10	4.89418
INF_control	2.95814	2.28485	0.858588	O94905;O94905-2;O94905-3	O94905	Erlin-2	ERLIN2	4.87313
INF_control	3.03043	2.27002	0.857718	P20851-2;P20851	P20851-2;P20851	C4b-binding protein beta chain	C4BPB	4.8233
INF_control	3.03579	2.26175	0.855597	P49257	P49257	Protein ERGIC-53	LMAN1	4.79574
INF_control	3.70104	2.23858	0.87473	P02675;CON__P02676	P02675	Fibrinogen beta chain	FGB	4.71932
INF_control	5.81914	2.20653	0.916897	O00629	O00629	Importin subunit alpha-3	KPNA4	4.61565
INF_control	3.32063	2.19889	0.849035	O60603	O60603	Toll-like receptor 2	TLR2	4.59127
INF_control	3.06404	2.19255	0.836847	P14854	P14854	Cytochrome c oxidase subunit 6B1	COX6B1	4.57114
INF_control	3.48698	2.17735	0.848659	P59768	P59768	Guanine nucleotide-binding protein G(I)/G(S)/G(O) subunit gamma-2	GNG2	4.52321
INF_control	2.76173	2.17343	0.81774	Q7Z5R6;Q7Z5R6-2	Q7Z5R6	Amyloid beta A4 precursor protein-binding family B member 1-interacting protein	APBB1IP	4.51096
INF_control	3.2035	2.17287	0.836754	Q96PP8-2;Q96PP8	Q96PP8-2;Q96PP8	Guanylate-binding protein 5	GBP5	4.50921
INF_control	3.12483	2.16583	0.83153	Q9UBW5;Q9UBW5-2	Q9UBW5;Q9UBW5-2	Bridging integrator 2	BIN2	4.48724
INF_control	2.6278	2.10336	0.791425	O75563	O75563	Src kinase-associated phosphoprotein 2	SKAP2	4.2971
INF_control	2.85223	2.09165	0.798375	O95479	O95479	GDH/6PGL endoplasmic bifunctional protein	H6PD	4.26235
INF_control	2.78333	2.0726	0.789818	P32121;P32121-3;P32121-4;P32121-5;P32121-2	P32121;P32121-3;P32121-4;P32121-5;P32121-2	Beta-arrestin-2	ARRB2	4.20643
INF_control	2.80165	2.06863	0.789469	P14927	P14927	Cytochrome b-c1 complex subunit 7	UQCRB	4.19488
INF_control	2.86388	2.05463	0.788032	O75165	O75165	DnaJ homolog subfamily C member 13	DNAJC13	4.15436
INF_control	2.6729	2.05307	0.779196	Q15631;Q15631-2	Q15631	Translin	TSN	4.14988
INF_control	3.024	2.02912	0.786857	P11717	P11717	Cation-independent mannose-6-phosphate receptor	IGF2R	4.08156
INF_control	3.20718	2.00357	0.785751	Q9BXR6	Q9BXR6	Complement factor H-related protein 5	CFHR5	4.0099
INF_control	2.88507	1.98972	0.769637	P62136;P62136-2;P62136-3	P62136;P62136-2;P62136-3	Serine/threonine-protein phosphatase PP1-alpha catalytic subunit	PPP1CA	3.97161
INF_control	2.82898	1.98365	0.765584	Q6ZNJ1;Q6ZNJ1-3;Q6ZNJ1-2	Q6ZNJ1;Q6ZNJ1-3;Q6ZNJ1-2	Neurobeachin-like protein 2	NBEAL2	3.95493
INF_control	2.8689	1.97934	0.76589	Q5EBM0;Q5EBM0-4;Q5EBM0-3;Q5EBM0-2	Q5EBM0;Q5EBM0-4;Q5EBM0-3;Q5EBM0-2	UMP-CMP kinase 2, mitochondrial	CMPK2	3.94313
INF_control	2.81256	1.96159	0.758339	P46459;P46459-2	P46459;P46459-2	Vesicle-fusing ATPase	NSF	3.8949
INF_control	3.17774	1.94213	0.76575	Q15907;Q15907-2	Q15907;Q15907-2	Ras-related protein Rab-11B	RAB11B	3.84273
INF_control	3.11245	1.9252	0.758297	Q9BUL8	Q9BUL8	Programmed cell death protein 10	PDCD10	3.79791
INF_control	3.50814	1.91907	0.768685	Q92619;Q92619-2	Q92619;Q92619-2	Minor histocompatibility protein HA-1	HMHA1	3.78178
INF_control	3.74107	1.91323	0.773172	O75688-4;O75688-2;O75688;O75688-5;O75688-3	O75688-4;O75688-2;O75688;O75688-5	Protein phosphatase 1B	PPM1B	3.76651
INF_control	2.81448	1.91153	0.743362	O43567;O43567-2	O43567	E3 ubiquitin-protein ligase RNF13	RNF13	3.76207
INF_control	2.56481	1.9009	0.730022	Q9HAV0	Q9HAV0	Guanine nucleotide-binding protein subunit beta-4	GNB4	3.73446
INF_control	3.33353	1.8793	0.75086	Q8TDZ2;Q8TDZ2-4;Q8TDZ2-2;Q8TDZ2-3	Q8TDZ2;Q8TDZ2-4;Q8TDZ2-2	Protein-methionine sulfoxide oxidase MICAL1	MICAL1	3.67896
INF_control	2.57551	1.80606	0.702145	Q92888;Q92888-3;Q92888-2;Q92888-4	Q92888;Q92888-3;Q92888-2;Q92888-4	Rho guanine nucleotide exchange factor 1	ARHGEF1	3.49686
INF_control	3.47548	1.77897	0.722233	Q93050-1;Q93050;Q93050-3	Q93050-1;Q93050;Q93050-3	V-type proton ATPase 116 kDa subunit a isoform 1	ATP6V0A1	3.4318
INF_control	2.60375	1.75512	0.687712	Q15029-2;Q15029;Q15029-3	Q15029-2;Q15029;Q15029-3	116 kDa U5 small nuclear ribonucleoprotein component	EFTUD2	3.37554
INF_control	3.75187	1.74326	0.716937	P09913	P09913	Interferon-induced protein with tetratricopeptide repeats 2	IFIT2	3.34791
INF_control	2.79189	1.73211	0.687191	P57764	P57764	Gasdermin-D	GSDMD	3.32213
INF_control	3.10646	1.72834	0.695686	Q15052;Q15052-2	Q15052;Q15052-2	Rho guanine nucleotide exchange factor 6	ARHGEF6	3.31346
INF_control	2.6497	1.72747	0.68085	O95352;O95352-2;O95352-3	O95352;O95352-2;O95352-3	Ubiquitin-like modifier-activating enzyme ATG7	ATG7	3.31147
INF_control	3.11275	1.70079	0.686907	P00492	P00492	Hypoxanthine-guanine phosphoribosyltransferase	HPRT1	3.25079
INF_control	3.65842	1.69123	0.697219	Q9BXS5;Q9BXS5-2;Q4WUU1	Q9BXS5;Q9BXS5-2	AP-1 complex subunit mu-1	AP1M1	3.22932
INF_control	2.72378	1.68037	0.668609	P04040	P04040	Catalase	CAT	3.20511
INF_control	2.64219	1.64237	0.653885	Q13492-3;Q13492-2;Q13492-5;Q13492;Q13492-4	Q13492-3;Q13492-2;Q13492-5;Q13492;Q13492-4	Phosphatidylinositol-binding clathrin assembly protein	PICALM	3.12179
INF_control	2.87507	1.62039	0.653985	P27105;P27105-2	P27105	Erythrocyte band 7 integral membrane protein	STOM	3.07458
INF_control	2.66165	1.61355	0.645337	P02671;P02671-2	P02671;P02671-2	Fibrinogen alpha chain;Fibrinopeptide A;Fibrinogen alpha chain	FGA	3.06005
INF_control	2.89797	1.60155	0.648475	Q7L2H7	Q7L2H7	Eukaryotic translation initiation factor 3 subunit M	EIF3M	3.0347
INF_control	3.32913	1.5993	0.658607	Q12797-10;Q12797;Q12797-9;Q12797-6;Q12797-5;Q12797-8;Q12797-2;Q12797-7;Q12797-4;Q12797-3	Q12797-10;Q12797	Aspartyl/asparaginyl beta-hydroxylase	ASPH	3.02996
INF_control	3.51849	1.59319	0.660679	P53992;P53992-2	P53992	Protein transport protein Sec24C	SEC24C	3.01715
INF_control	3.40285	1.59314	0.658168	P48507;P48507-2	P48507;P48507-2	Glutamate--cysteine ligase regulatory subunit	GCLM	3.01705
INF_control	2.80679	1.55631	0.631081	Q92530	Q92530	Proteasome inhibitor PI31 subunit	PSMF1	2.94101
INF_control	2.61583	1.54198	0.620864	P67812-4;P67812;P67812-3;P67812-2	P67812-4;P67812;P67812-3;P67812-2	Signal peptidase complex catalytic subunit SEC11A	SEC11A	2.91193
INF_control	2.76034	1.52212	0.618529	P61026;P59190-2;P59190	P61026	Ras-related protein Rab-10	RAB10	2.87212
INF_control	3.13205	1.51123	0.624155	Q4KMQ2-3;Q4KMQ2;Q4KMQ2-4;Q4KMQ2-2	Q4KMQ2-3;Q4KMQ2;Q4KMQ2-4;Q4KMQ2-2	Anoctamin-6	ANO6	2.85054
INF_control	2.81838	1.4608	0.599593	Q9Y287;Q9Y287-2	Q9Y287	Integral membrane protein 2B	ITM2B	2.75261
INF_control	2.88116	1.44685	0.5964	Q9UIQ6-3;Q9UIQ6-2;Q9UIQ6	Q9UIQ6-3;Q9UIQ6-2;Q9UIQ6	Leucyl-cystinyl aminopeptidase	LNPEP	2.72612
INF_control	2.65175	1.42545	0.583465	Q96DE0;Q96DE0-3;Q96DE0-4;Q96DE0-2	Q96DE0;Q96DE0-3;Q96DE0-4	U8 snoRNA-decapping enzyme	NUDT16	2.68599
INF_control	3.03387	1.3363	0.56139	Q9NUJ1;Q9NUJ1-2;Q9NUJ1-3	Q9NUJ1;Q9NUJ1-2	Mycophenolic acid acyl-glucuronide esterase, mitochondrial	ABHD10	2.52503
INF_control	2.70452	1.13578	0.483617	O95219-2;O95219	O95219-2;O95219	Sorting nexin-4	SNX4	2.19738
