# Supplementary material for: Proteome analysis of bronchoalveolar lavage fluids reveals host and fungal proteins highly expressed during invasive pulmonary aspergillosis in mice and humans
Source: Virulence. 2020 Oct 12;11(1):1337–51. doi: 10.1080/21505594.2020.1824960 (PMC7549978; doi:10.1080/21505594.2020.1824960)
Supplement: Supplemental Material [file KVIR_A_1824960_SM5847.zip › Machata_SupplementaryTable_3.xlsx]

## Sheet: UP GO_cellular component
Pathway.Name	Pathway.Id	Source.Name	Pathway.uploaded.gene.count	Genes.in.InnateDB.for.this.entity	Pathway.p.value..corrected.		Gene.Symbols
endoplasmic reticulum	GO:0005783	cellular component	10	760	0.00548221		APOB; CAT; CHI3L1; DNAJB11; ERLIN2; ERO1L; IFIT2; PSMF1; SORL1; VWF;
nuclear envelope lumen	GO:0005641	cellular component	2	9	0.0173814	-2.26104	IGF2R; SORL1;
blood microparticle	GO:0072562	cellular component	4	122	0.0209076	-1.75992	C4BPA; CPN2; FGB; STOM;
platelet alpha granule	GO:0031091	cellular component	2	12	0.0249006	-1.6797	FGB; VWF;
vesicle lumen	GO:0031983	cellular component	1	1	0.0278958		APOB;
chylomicron remnant	GO:0034360	cellular component	1	1	0.0278958		APOB;
trans-Golgi network	GO:0005802	cellular component	3	105	0.0304432	-1.55446	IGF2R; RAB10; SORL1;
nuclear inner membrane	GO:0005637	cellular component	2	31	0.0312168	-1.51651	LMNB1; RNF13;
endocytic vesicle lumen	GO:0071682	cellular component	2	16	0.031461	-1.50561	APOB; SAA1;
ER to Golgi transport vesicle membrane	GO:0012507	cellular component	2	32	0.0323852	-1.50223	LMAN1; SEC24C;
Toll-like receptor 1-Toll-like receptor 2 protein complex	GO:0035354	cellular component	1	2	0.0337214		TLR2;
Toll-like receptor 2-Toll-like receptor 6 protein complex	GO:0035355	cellular component	1	2	0.0337214		TLR2;
intracellular membrane-bounded organelle	GO:0043231	cellular component	5	411	0.0353749	-1.47209	APOB; CAT; ERO1L; H6PD; ITM2B;
lysosomal membrane	GO:0005765	cellular component	4	234	0.0363405	-1.45131	DNAJC13; GNB4; IGF2R; RNF13;
endoplasmic reticulum membrane	GO:0005789	cellular component	7	727	0.0364523		APOB; ERLIN2; ERO1L; LMAN1; RAB10; RNF13; SEC24C;
other organism cell	GO:0044216	cellular component	1	3	0.0389075		C4BPA;
IPAF inflammasome complex	GO:0072557	cellular component	1	3	0.0389075		NLRC4;
Weibel-Palade body	GO:0033093	cellular component	1	3	0.0389075		VWF;
endoplasmic reticulum tubular network	GO:0071782	cellular component	1	3	0.0389075		RAB10;
endoplasmic reticulum lumen	GO:0005788	cellular component	4	172	0.0392421	-1.40997	APOB; DNAJB11; ERO1L; H6PD;
endocytic vesicle	GO:0030139	cellular component	2	46	0.0421204	-1.40625	FLOT2; IGF2R;
platelet alpha granule lumen	GO:0031093	cellular component	2	48	0.0450011	-1.37551	FGB; VWF;
flotillin complex	GO:0016600	cellular component	1	4	0.0459103		FLOT2;

## Sheet: UP GO_biological process
Pathway.Name	Pathway.Id	Source.Name	Pathway.uploaded.gene.count	Genes.in.InnateDB.for.this.entity	Pathway.p.value..corrected.	Gene.Symbols
blood coagulation	GO:0007596	biological process	9	483	0.00271635	APBB1IP; APOB; CD177; FGB; GNG2; LMAN1; PLEK; SERPINA10; VWF;
acute-phase response	GO:0006953	biological process	3	39	0.0156719	CRP; LBP; SAA1;
cellular response to lipoteichoic acid	GO:0071223	biological process	2	8	0.0165533	LBP; TLR2;
opsonization	GO:0008228	biological process	2	9	0.0173814	CRP; LBP;
positive regulation of tumor necrosis factor biosynthetic process	GO:0042535	biological process	2	10	0.0198798	LBP; TLR2;
positive regulation of choline O-acetyltransferase activity	GO:1902771	biological process	1	1	0.0278958	SORL1;
negative regulation of neurofibrillary tangle assembly	GO:1902997	biological process	1	1	0.0278958	SORL1;
phospholipase C-inhibiting G-protein coupled receptor signaling pathway	GO:0030845	biological process	1	1	0.0278958	PLEK;
histone citrullination	GO:0036414	biological process	1	1	0.0278958	PADI4;
basolateral protein localization	GO:0061467	biological process	1	1	0.0278958	RAB10;
regulation of acid-sensing ion channel activity	GO:1901585	biological process	1	1	0.0278958	STOM;
establishment of protein localization to endoplasmic reticulum membrane	GO:0097051	biological process	1	1	0.0278958	RAB10;
regulation of cell diameter	GO:0060305	biological process	1	1	0.0278958	PLEK;
chloramphenicol transport	GO:0042892	biological process	1	1	0.0278958	TLR2;
GMP catabolic process	GO:0046038	biological process	1	1	0.0278958	HPRT1;
negative regulation of amyloid precursor protein catabolic process	GO:1902992	biological process	1	1	0.0278958	FLOT2;
positive regulation of inositol-polyphosphate 5-phosphatase activity	GO:0010925	biological process	1	1	0.0278958	PLEK;
positive regulation of ER to Golgi vesicle-mediated transport	GO:1902953	biological process	1	1	0.0278958	SORL1;
cell surface pattern recognition receptor signaling pathway	GO:0002752	biological process	1	1	0.0278958	TLR2;
negative regulation of tau-protein kinase activity	GO:1902948	biological process	1	1	0.0278958	SORL1;
cytoplasmic translational initiation	GO:0002183	biological process	1	1	0.0278958	EIF3M;
response to alcohol	GO:0097305	biological process	1	1	0.0278958	H6PD;
negative regulation of inositol phosphate biosynthetic process	GO:0010920	biological process	1	1	0.0278958	PLEK;
induction by symbiont of defense-related host nitric oxide production	GO:0052063	biological process	1	1	0.0278958	TLR2;
starch catabolic process	GO:0005983	biological process	1	1	0.0278958	MGAM;
leukocyte chemotaxis involved in inflammatory response	GO:0002232	biological process	1	1	0.0278958	LBP;
positive regulation of early endosome to recycling endosome transport	GO:1902955	biological process	1	1	0.0278958	SORL1;
response to bacterial lipoprotein	GO:0032493	biological process	1	1	0.0278958	TLR2;
defense response to Gram-positive bacterium	GO:0050830	biological process	3	60	0.0281278	CRP; LBP; TLR2;
lipopolysaccharide-mediated signaling pathway	GO:0031663	biological process	2	29	0.0292818	LBP; TLR2;
positive regulation of cytokine secretion	GO:0050715	biological process	2	30	0.0304584	SAA1; TLR2;
positive regulation of chemokine production	GO:0032722	biological process	2	16	0.031461	LBP; TLR2;
cholesterol metabolic process	GO:0008203	biological process	3	71	0.0319678	APOB; CAT; SORL1;
negative regulation of growth of symbiont in host	GO:0044130	biological process	2	17	0.0323553	LBP; TLR2;
protein polymerization	GO:0051258	biological process	2	32	0.0323852	CRP; FGB;
negative regulation of calcium-mediated signaling	GO:0050849	biological process	1	2	0.0337214	PLEK;
lipopolysaccharide transport	GO:0015920	biological process	1	2	0.0337214	LBP;
protein retention in Golgi apparatus	GO:0045053	biological process	1	2	0.0337214	SORL1;
positive regulation of protein localization to early endosome	GO:1902966	biological process	1	2	0.0337214	SORL1;
response to molecule of fungal origin	GO:0002238	biological process	1	2	0.0337214	TLR2;
positive regulation of respiratory burst involved in inflammatory response	GO:0060265	biological process	1	2	0.0337214	LBP;
protein secretion by platelet	GO:0070560	biological process	1	2	0.0337214	PLEK;
regulation of opsonization	GO:1903027	biological process	1	2	0.0337214	C4BPA;
detection of molecule of bacterial origin	GO:0032490	biological process	1	2	0.0337214	LBP;
complement activation, classical pathway	GO:0006958	biological process	2	40	0.0340439	C4BPA; CRP;
positive regulation of interleukin-6 production	GO:0032755	biological process	2	41	0.0351141	LBP; TLR2;
negative regulation of protein binding	GO:0032091	biological process	2	34	0.0360342	IFIT2; SORL1;
purine nucleobase metabolic process	GO:0006144	biological process	2	36	0.0383762	CAT; HPRT1;
polarized epithelial cell differentiation	GO:0030859	biological process	1	3	0.0389075	RAB10;
pyroptosis	GO:0070269	biological process	1	3	0.0389075	NLRC4;
establishment of neuroblast polarity	GO:0045200	biological process	1	3	0.0389075	RAB10;
central nervous system myelin formation	GO:0032289	biological process	1	3	0.0389075	TLR2;
negative regulation of proteasomal protein catabolic process	GO:1901799	biological process	1	3	0.0389075	PSMF1;
cellular response to prostaglandin stimulus	GO:0071379	biological process	1	3	0.0389075	APOB;
negative regulation of protein oligomerization	GO:0032460	biological process	1	3	0.0389075	SORL1;
positive regulation of endocytic recycling	GO:2001137	biological process	1	3	0.0389075	SORL1;
positive regulation of interleukin-18 production	GO:0032741	biological process	1	3	0.0389075	TLR2;
IMP metabolic process	GO:0046040	biological process	1	3	0.0389075	HPRT1;
positive regulation of dopamine metabolic process	GO:0045964	biological process	1	3	0.0389075	HPRT1;
4-hydroxyproline metabolic process	GO:0019471	biological process	1	3	0.0389075	ERO1L;
ER to Golgi vesicle-mediated transport	GO:0006888	biological process	2	50	0.0399871	LMAN1; SEC24C;
cellular response to glucagon stimulus	GO:0071377	biological process	2	38	0.0411792	GNB4; GNG2;
platelet degranulation	GO:0002576	biological process	3	81	0.0413767	FGB; PLEK; VWF;
positive regulation of NF-kappaB transcription factor activity	GO:0051092	biological process	3	125	0.0421727	CAT; NLRC4; TLR2;
aerobic respiration	GO:0009060	biological process	2	22	0.0427881	CAT; UQCRB;
substantia nigra development	GO:0021762	biological process	2	48	0.0450011	COX6B1; GNB4;
response to interleukin-6	GO:0070741	biological process	1	4	0.0459103	CHI3L1;
lipoprotein catabolic process	GO:0042159	biological process	1	4	0.0459103	APOB;
positive regulation of organelle organization	GO:0010638	biological process	1	4	0.0459103	LMAN1;
cellular response to leptin stimulus	GO:0044320	biological process	1	4	0.0459103	FGB;
cellular response to peptidoglycan	GO:0071224	biological process	1	4	0.0459103	TLR2;
positive regulation of platelet activation	GO:0010572	biological process	1	4	0.0459103	PLEK;
response to hypoxia	GO:0001666	biological process	3	160	0.0465462	CAT; CRP; TLR2;
protein homooligomerization	GO:0051260	biological process	3	167	0.0479097	NLRC4; STOM; VWF;
inflammatory response	GO:0006954	biological process	4	315	0.048953	CHI3L1; CRP; NLRC4; TLR2;

## Sheet: UP GO_molecular function
Pathway.Name	Pathway.Id	Source.Name	Pathway.uploaded.gene.count	Genes.in.InnateDB.for.this.entity	Pathway.p.value..corrected.	Gene.Symbols
lipoteichoic acid binding	GO:0070891	molecular function	2	3	0.00402717	LBP; TLR2;
protein homodimerization activity	GO:0042803	molecular function	9	649	0.0078837	CAT; CRP; GCA; HPRT1; NLRC4; PDCD10; PLEK; STOM; VWF;
guanine phosphoribosyltransferase activity	GO:0052657	molecular function	1	1	0.0278958	HPRT1;
triacyl lipopeptide binding	GO:0042497	molecular function	1	1	0.0278958	TLR2;
arginine deiminase activity	GO:0016990	molecular function	1	1	0.0278958	PADI4;
glucose 1-dehydrogenase [NAD(P)] activity	GO:0047936	molecular function	1	1	0.0278958	H6PD;
catalase activity	GO:0004096	molecular function	1	1	0.0278958	CAT;
beta-amyloid binding	GO:0001540	molecular function	2	29	0.0292818	ITM2B; SORL1;
low-density lipoprotein particle binding	GO:0030169	molecular function	2	15	0.030643	CRP; SORL1;
mannose binding	GO:0005537	molecular function	2	17	0.0323553	IGF2R; LMAN1;
lipopolysaccharide binding	GO:0001530	molecular function	2	18	0.0333056	BPI; LBP;
6-phosphogluconolactonase activity	GO:0017057	molecular function	1	2	0.0337214	H6PD;
immunoglobulin binding	GO:0019865	molecular function	1	2	0.0337214	VWF;
oxidoreductase activity, acting on peroxide as acceptor	GO:0016684	molecular function	1	2	0.0337214	CAT;
glucose-6-phosphate dehydrogenase activity	GO:0004345	molecular function	1	2	0.0337214	H6PD;
hypoxanthine phosphoribosyltransferase activity	GO:0004422	molecular function	1	2	0.0337214	HPRT1;
glucan 1,4-alpha-glucosidase activity	GO:0004339	molecular function	1	2	0.0337214	MGAM;
hydrolase activity, hydrolyzing O-glycosyl compounds	GO:0004553	molecular function	2	43	0.037565	CHI3L1; MGAM;
insulin-like growth factor II binding	GO:0031995	molecular function	1	3	0.0389075	IGF2R;
insulin-like growth factor-activated receptor activity	GO:0005010	molecular function	1	3	0.0389075	IGF2R;
oxidoreductase activity, acting on a sulfur group of donors, disulfide as acceptor	GO:0016671	molecular function	1	3	0.0389075	ERO1L;
lipopeptide binding	GO:0071723	molecular function	1	3	0.0389075	TLR2;
glycoprotein binding	GO:0001948	molecular function	2	49	0.0389735	IGF2R; VWF;
heparin binding	GO:0008201	molecular function	3	137	0.0390598	APOB; SAA1; SERPINA10;
lipid binding	GO:0008289	molecular function	3	149	0.0396477	APOB; BPI; LBP;
NADP binding	GO:0050661	molecular function	2	39	0.0423416	CAT; H6PD;
myosin V binding	GO:0031489	molecular function	1	4	0.0459103	RAB10;
chaperone binding	GO:0051087	molecular function	2	57	0.0462356	FGB; VWF;
