# Supplementary material for: Proteome analysis of bronchoalveolar lavage fluids reveals host and fungal proteins highly expressed during invasive pulmonary aspergillosis in mice and humans
Source: Virulence. 2020 Oct 12;11(1):1337–51. doi: 10.1080/21505594.2020.1824960 (PMC7549978; doi:10.1080/21505594.2020.1824960)
Supplement: Supplemental Material [file KVIR_A_1824960_SM5847.zip › Machata_SupplementaryTable_4.xlsx]

## Sheet: UP-FC
Student's T-test significant	-Log Student's T-test p-value INF_noINF	Student's T-test Difference INF_noINF	Student's T-test Test statistic INF_noINF	Protein IDs	Majority protein IDs	Protein names	Gene names	Fold change (FC)
INF_noINF	10.6852	9.61173	3.33752	P27005	P27005	Protein S100-A8	S100a8	782.383
INF_noINF	5.98323	8.60698	2.55209	P05366	P05366	Serum amyloid A-1 protein	Saa1	389.904
INF_noINF	5.9602	8.49898	2.52969	P05367	P05367	Serum amyloid A-2 protein	Saa2	361.784
INF_noINF	7.4821	8.20831	2.66887	P31725	P31725	Protein S100-A9	S100a9	295.765
INF_noINF	6.06197	7.67639	2.39088	P07361	P07361	Alpha-1-acid glycoprotein 2	Orm2	204.562
INF_noINF	8.30097	7.01034	2.47454	O08692	O08692	Neutrophilic granule protein	Ngp	128.921
INF_noINF	4.91491	6.91799	2.09954	Q8R2S8	Q8R2S8	CD177 antigen	Cd177	120.927
INF_noINF	4.09917	6.58464	1.92629	P31532	P31532	Serum amyloid A-4 protein	Saa4	95.9788
INF_noINF	4.45507	6.35881	1.93556	E9Q414;CON__ENSEMBL:ENSBTAP00000032840	E9Q414	Apolipoprotein B-100	Apob	82.0716
INF_noINF	5.38876	6.02997	1.97803	P11247	P11247	Myeloperoxidase	Mpo	65.3434
INF_noINF	5.27428	5.18732	1.77783	P28798	P28798	Granulins	Grn	36.4366
INF_noINF	4.99383	4.92815	1.69297	P84228	P84228	Histone H3.2	Hist1h3b	30.4453
INF_noINF	5.3956	4.87668	1.71288	A0A0A6YXW6	A0A0A6YXW6	Immunoglobulin heavy constant alpha	Igha	29.3783
INF_noINF	5.15876	4.82569	1.68192	E9Q5I3	E9Q5I3	Mucin 5, subtype B, tracheobronchial	Muc5b	28.3582
INF_noINF	3.02813	4.78039	1.45434	P01844	P01844	Ig lambda-2 chain C region	Iglc2	27.4814
INF_noINF	5.53326	4.59484	1.65171	Q9Z0M9	Q9Z0M9	Interleukin-18-binding protein	Il18bp	24.1649
INF_noINF	4.34803	4.431	1.52137	Q9JM99	Q9JM99	Proteoglycan 4	Prg4	21.5707
INF_noINF	4.34185	4.37232	1.50696	O09046	O09046	L-amino-acid oxidase	Il4i1	20.7109
INF_noINF	4.56859	4.27931	1.50243	G3X9D6	G3X9D6	Apolipoprotein N	Apon	19.4178
INF_noINF	5.45729	4.24501	1.55463	Q91Y47	Q91Y47	Coagulation factor XI	F11	18.9616
INF_noINF	2.92568	4.05314	1.29971	P50228	P50228	C-X-C motif chemokine 5	Cxcl5	16.6004
INF_noINF	5.24495	4.03779	1.48578	P10810	P10810	Monocyte differentiation antigen CD14	Cd14	16.4247
INF_noINF	3.70989	3.8963	1.34151	Q61406	Q61406	Complement factor H-related 1	Cfhr1	14.8903
INF_noINF	3.43322	3.83102	1.30238	P61939	P61939	Thyroxine-binding globulin	Serpina7	14.2316
INF_noINF	3.26547	3.80165	1.2804	P51437	P51437	Cathelin-related antimicrobial peptide	Camp	13.9447
INF_noINF	4.91327	3.798	1.40088	P14733	P14733	Lamin-B1	Lmnb1	13.9095
INF_noINF	3.26703	3.74808	1.26833	P51670	P51670	C-C motif chemokine 9	Ccl9	13.4365
INF_noINF	4.34475	3.70518	1.34077	P16294	P16294	Coagulation factor IX heavy chain	F9	13.0428
INF_noINF	3.6232	3.6648	1.27885	Q4LDF6	Q4LDF6	Complement factor H-related 2	Cfhr2	12.6828
INF_noINF	3.56851	3.5604	1.24903	Q60963	Q60963	Platelet-activating factor acetylhydrolase	Pla2g7	11.7974
INF_noINF	2.67377	3.55742	1.16758	Q63805	Q63805	Alpha-1-acid glycoprotein 3	Orm3	11.7731
INF_noINF	3.59939	3.55712	1.25058	P68433	P68433	Histone H3.1	Hist1h3a	11.7706
INF_noINF	2.7089	3.49602	1.15791	Q91WP0	Q91WP0	Mannan-binding lectin serine protease	Masp2	11.2825
INF_noINF	3.70747	3.45284	1.23234	Q3TRM8	Q3TRM8	Hexokinase-3	Hk3	10.9498
INF_noINF	3.97936	3.40537	1.23827	Q9DCL9	Q9DCL9	Multifunctional protein ADE2 synthase	Paics	10.5954
INF_noINF	2.56962	3.39915	1.12227	Q3UP87	Q3UP87	Neutrophil elastase	Elane	10.5499
INF_noINF	2.62869	3.37176	1.12234	P12850	P12850	Growth-regulated alpha protein	Cxcl1	10.3514
INF_noINF	2.8494	3.36838	1.14288	Q8CG14	Q8CG14	Complement C1s-A subcomponent	C1sa	10.3272
INF_noINF	4.63373	3.35564	1.26252	Q8CFX1	Q8CFX1	GDH/6PGL endoplasmic bifunctional protein	H6pd	10.2365
INF_noINF	3.3393	3.28888	1.16426	Q71KU9	Q71KU9	Fibrinogen-like protein 1	Fgl1	9.77356
INF_noINF	4.2522	3.24665	1.21139	P16301	P16301	Phosphatidylcholine-sterol acyltransferase	Lcat	9.4916
INF_noINF	2.41129	3.21755	1.06591	P47955	P47955	60S acidic ribosomal protein P1	Rplp1	9.30205
INF_noINF	2.43487	3.19058	1.06241	P98064	P98064	Mannan-binding lectin serine protease 1	Masp1	9.12978
INF_noINF	2.44285	3.18395	1.06176	A0A140T8P9;P01638;P01637	A0A140T8P9;P01638;P01637	Ig kappa chain V-V region L6	Igkv14-111	9.08794
INF_noINF	2.4352	3.18173	1.06048	P10404;B2RQY6	P10404	MLV-related proviral Env polyprotein	n/a	9.07394
INF_noINF	2.94329	3.17201	1.10462	P01631	P01631	Ig kappa chain V-II region 26-10	n/a	9.01302
INF_noINF	2.53875	3.08849	1.0495	Q9R1T2	Q9R1T2	SUMO-activating enzyme subunit 1	Sae1	8.50605
INF_noINF	2.62567	3.01381	1.03983	P35441;CON__Q28194	P35441	Thrombospondin-1	Thbs1	8.07693
INF_noINF	3.98225	3.0078	1.12983	Q8CG16	Q8CG16	Complement C1r-A subcomponentchain	C1ra	8.04336
INF_noINF	3.47492	2.92451	1.07819	O88947	O88947	Coagulation factor X	F10	7.59216
INF_noINF	5.05431	2.84703	1.12922	P22777	P22777	Plasminogen activator inhibitor 1	Serpine1	7.19515
INF_noINF	2.52911	2.84326	0.99058	P22892	P22892	AP-1 complex subunit gamma-1	Ap1g1	7.17641
INF_noINF	2.77895	2.83968	1.00949	P25085	P25085	Interleukin-1 receptor antagonist protein	Il1rn	7.15862
INF_noINF	2.86029	2.79097	1.00295	Q9CQF9	Q9CQF9	Prenylcysteine oxidase	Pcyox1	6.92097
INF_noINF	2.46478	2.78365	0.970691	Q9EQS3	Q9EQS3	C-Myc-binding protein	Mycbp	6.88593
INF_noINF	2.94189	2.77614	1.00473	O35955	O35955	Proteasome subunit beta type-10	Psmb10	6.85018
INF_noINF	3.5165	2.76079	1.03529	A0A1D5RLM8	A0A1D5RLM8	Predicted gene 11639	Gm11639	6.77768
INF_noINF	2.58474	2.74138	0.969955	O08808	O08808	Protein diaphanous homolog 1	Diaph1	6.68712
INF_noINF	4.73504	2.72997	1.08064	A6X935	A6X935	Inter alpha-trypsin inhibitor, heavy chain 4	Itih4	6.63441
INF_noINF	2.53878	2.64098	0.94112	A0A075B5T2;A0A0A6YWU3	A0A075B5T2	Ig kappa chain V-V region L6	Ighv6-3	6.23753
INF_noINF	5.1897	2.53486	1.0328	P82198	P82198	Transforming growth factor-beta-induced protein ig-h3	Tgfbi	5.79521
INF_noINF	3.19445	2.51239	0.947798	Q9ERK4	Q9ERK4	Exportin-2	Cse1l	5.70563
INF_noINF	3.87319	2.49095	0.973053	P11672	P11672	Neutrophil gelatinase-associated lipocalin	Lcn2	5.62149
INF_noINF	2.97463	2.48988	0.929417	P08607	P08607	C4b-binding protein	C4bpa	5.61731
INF_noINF	3.52216	2.47906	0.954238	Q9WV32	Q9WV32	Actin-related protein 2/3 complex subunit 1B	Arpc1b	5.57535
INF_noINF	2.70878	2.45816	0.904836	Q8HWB2	Q8HWB2	Histocompatibility 2, Q region locus 4	H2-Q4	5.49515
INF_noINF	2.8072	2.34335	0.878953	P09920	P09920	Granulocyte colony-stimulating factor	Csf3	5.07479
INF_noINF	4.47928	2.33928	0.946754	Q61805	Q61805	Lipopolysaccharide-binding protein	Lbp	5.06051
INF_noINF	2.46233	2.28935	0.843495	P70398;REV__O08810;P40753	P70398	Probable ubiquitin carboxyl-terminal hydrolase FAF-X	Usp9x	4.88835
INF_noINF	3.28219	2.27247	0.881775	P08226	P08226	Apolipoprotein E	Apoe	4.83149
INF_noINF	5.11077	2.24967	0.934159	P26039	P26039	Talin-1	Tln1	4.75575
INF_noINF	3.04287	2.24059	0.8614	P14847	P14847	C-reactive protein	Crp	4.72591
INF_noINF	3.76792	2.21289	0.882415	Q61838	Q61838	Alpha-2-macroglobulin	A2m	4.63602
INF_noINF	2.47648	2.15511	0.807298	Q9R0E2	Q9R0E2	Procollagen-lysine,2-oxoglutarate 5-dioxygenase 1	Plod1	4.45403
INF_noINF	2.6873	2.1427	0.815254	Q3THK7	Q3THK7	GMP synthase [glutamine-hydrolyzing]	Gmps	4.41589
INF_noINF	4.35535	2.13145	0.874124	Q91WP6	Q91WP6	Serine protease inhibitor A3N	Serpina3n	4.38157
INF_noINF	2.65729	2.11618	0.806023	Q07235	Q07235	Glia-derived nexin	Serpine2	4.33544
INF_noINF	2.78064	2.02528	0.785122	Q07456	Q07456	Protein AMBP	Ambp	4.07072
INF_noINF	4.03667	2.01445	0.825943	Q61646	Q61646	Haptoglobin	Hp	4.04028
INF_noINF	3.72192	1.93553	0.790594	Q91XL1	Q91XL1	Leucine-rich HEV glycoprotein	Lrg1	3.82518
INF_noINF	2.72236	1.91531	0.74921	P39039	P39039	Mannose-binding protein A	Mbl1	3.77195
INF_noINF	3.16166	1.91374	0.765675	P68040	P68040	Guanine nucleotide-binding protein subunit beta-2-like 1	Gnb2l1	3.76785
INF_noINF	3.40067	1.87245	0.760105	Q60590	Q60590	Alpha-1-acid glycoprotein 1	Orm1	3.66155
INF_noINF	3.38205	1.82685	0.744453	P06909	P06909	Complement factor H	Cfh	3.54761
INF_noINF	2.95777	1.82284	0.729396	Q8R121;CON__ENSEMBL:ENSBTAP00000013050	Q8R121	Protein Z-dependent protease inhibitor	Serpina10	3.53776
INF_noINF	2.54034	1.79675	0.705092	Q9Z2L6	Q9Z2L6	Multiple inositol polyphosphate phosphatase 1	Minpp1	3.47437
INF_noINF	2.66388	1.79656	0.710088	P33587	P33587	Vitamin K-dependent protein C	Proc	3.47392
INF_noINF	2.94454	1.78623	0.717172	P12246	P12246	Serum amyloid P-component	Apcs	3.44913
INF_noINF	3.19752	1.78438	0.724806	P21180	P21180	Complement C2	C2	3.4447
INF_noINF	2.58648	1.70047	0.676856	Q61704	Q61704	Inter-alpha-trypsin inhibitor heavy chain H3	Itih3	3.25007
INF_noINF	3.22437	1.64485	0.678798	Q9QZ25	Q9QZ25	Vascular non-inflammatory molecule 3	Vnn3	3.12715
INF_noINF	3.41193	1.61432	0.673038	Q91X72	Q91X72	Hemopexin	Hpx	3.06168
INF_noINF	3.11984	1.60185	0.661354	P29788	P29788	Vitronectin	Vtn	3.03531
INF_noINF	3.38542	1.5835	0.661671	Q9JHH6	Q9JHH6	Carboxypeptidase B2	Cpb2	2.99697
INF_noINF	2.46245	1.55749	0.626551	P03987;A0A1Y7VJN6	P03987;A0A1Y7VJN6	Ig gamma-3 chain C region	n/a	2.94341
INF_noINF	2.65134	1.48858	0.609907	Q8K0E8;CON__P02676	Q8K0E8	Fibrinogen beta chain	Fgb	2.80612
INF_noINF	2.85498	1.34716	0.566431	P97290	P97290	Plasma protease C1 inhibitor	Serping1	2.5441
INF_noINF	3.26186	1.33455	0.570205	P99024	P99024	Tubulin beta-5 chain	Tubb5	2.52197
INF_noINF	2.71494	1.32492	0.555366	P11276	P11276	Fibronectin	Fn1	2.50518
INF_noINF	2.83567	1.29382	0.547043	Q61147	Q61147	Ceruloplasmin	Cp	2.45176
INF_noINF	4.06666	1.25255	0.551436	P52430	P52430	Serum paraoxonase/arylesterase 1	Pon1	2.38261
INF_noINF	2.78047	1.22014	0.519389	B8JJN0;P04186	B8JJN0;P04186	Complement factor B	Cfb	2.3297
INF_noINF	2.52624	1.21915	0.513656	P01029;CON__P01030	P01029	Complement C4-B	C4b	2.32809
INF_noINF	2.58958	1.15955	0.493624	P41317	P41317	Mannose-binding protein C	Mbl2	2.23387
INF_noINF	2.52255	1.15635	0.491101	Q9CVB6	Q9CVB6	Actin-related protein 2/3 complex subunit 2	Arpc2	2.22892
INF_noINF	2.42097	1.132	0.480199	Q01339	Q01339	Beta-2-glycoprotein 1	Apoh	2.19162
INF_noINF	2.94055	1.13166	0.489651	Q8BND5	Q8BND5	Sulfhydryl oxidase 1	Qsox1	2.19111
INF_noINF	2.53038	1.11763	0.477217	Q61702	Q61702	Inter-alpha-trypsin inhibitor heavy chain H1	Itih1	2.1699

## Sheet: DOWN-FC
Student's T-test significant	-Log Student's T-test p-value INF_noINF	Student's T-test q-value INF_noINF	Student's T-test Difference INF_noINF	Student's T-test Test statistic INF_noINF	Protein IDs	Majority protein IDs	Protein names	Gene names	Fold change (FC)
INF_noINF	2.76493	0.0344479	-5.66508	-1.5616	Q06318	Q06318	Uteroglobin	Scgb1a1	50.7409
INF_noINF	2.51258	0.0430292	-5.01629	-1.416	Q8CHU3	Q8CHU3	Epsin-2	Epn2	32.3634
INF_noINF	4.64448	0.00206648	-4.90226	-1.65652	P20852;P15392;B2RXZ2;P56593	P20852;P15392	Cytochrome P450 2A5	Cyp2a5	29.9038
INF_noINF	5.32722	0.000875144	-4.62153	-1.64403	O08539	O08539	Myc box-dependent-interacting protein 1	Bin1	24.616
INF_noINF	4.05203	0.00518312	-4.39943	-1.48833	E0CXC2;Q8VC56	E0CXC2;Q8VC56	E3 ubiquitin-protein ligase RNF8	Rnf8	21.1038
INF_noINF	4.27676	0.00348793	-3.94477	-1.3975	Q9WTR5	Q9WTR5	Cadherin-13	Cdh13	15.399
INF_noINF	2.72906	0.0357555	-3.86725	-1.23889	Q920H1	Q920H1	Secretoglobin family 3A member 2	Scgb3a2	14.5935
INF_noINF	2.43585	0.0471845	-3.72699	-1.17516	P49817	P49817	Caveolin-1	Cav1	13.2414
INF_noINF	2.65268	0.0374101	-3.70849	-1.19728	Q02496	Q02496	Mucin-1	Muc1	13.0727
INF_noINF	2.54723	0.0424404	-3.52613	-1.14712	Q9WTI7	Q9WTI7	Unconventional myosin-Ic	Myo1c	11.5205
INF_noINF	3.19593	0.0181513	-3.36353	-1.17158	P70227	P70227	Inositol 1,4,5-trisphosphate receptor type 3	Itpr3	10.2926
INF_noINF	3.18819	0.0181625	-3.31613	-1.15942	Q8R0I0	Q8R0I0	Angiotensin-converting enzyme 2	Ace2	9.9599
INF_noINF	2.44588	0.0471845	-3.22114	-1.07031	P28828	P28828	Receptor-type tyrosine-protein phosphatase mu	Ptprm	9.32525
INF_noINF	2.72656	0.0357555	-3.16266	-1.08392	A0A075B5R4;A0A075B5R9	A0A075B5R4;A0A075B5R9	Immunoglobulin heavy variable 14-1	Ighv14-1	8.9548
INF_noINF	2.85184	0.0307729	-3.11484	-1.08326	Q04690	Q04690	Neurofibromin	Nf1	8.66286
INF_noINF	2.65609	0.0374101	-3.09412	-1.06153	P31428	P31428	Dipeptidase 1	Dpep1	8.53931
INF_noINF	2.72853	0.0357555	-3.0881	-1.06644	P15379	P15379	CD44 antigen	Cd44	8.50374
INF_noINF	3.94555	0.00594399	-3.04302	-1.13775	Q8BXK9	Q8BXK9	Chloride intracellular channel protein 5	Clic5	8.24217
INF_noINF	2.64646	0.0375254	-3.02306	-1.04384	E9Q6L7;Q6P8Q0;P10648;P13745	E9Q6L7;Q6P8Q0;P10648;P13745	Glutathione S-transferase	Gsta1	8.12892
INF_noINF	3.03131	0.0239591	-2.9681	-1.06062	E9Q616	E9Q616	AHNAK nucleoprotein (desmoyokin)	Ahnak	7.82507
INF_noINF	3.45667	0.0132322	-2.95988	-1.08666	Q9JHL1	Q9JHL1	Na(+)/H(+) exchange regulatory cofactor NHE-RF2	Slc9a3r2	7.78059
INF_noINF	2.67663	0.0373652	-2.84743	-1.00358	Q63918	Q63918	Serum deprivation-response protein	Sdpr	7.19715
INF_noINF	2.45422	0.0469654	-2.83668	-0.9826	Q9QYG0	Q9QYG0	Protein NDRG2	Ndrg2	7.14374
INF_noINF	2.49737	0.0442592	-2.75548	-0.966499	Q9WVL0	Q9WVL0	Maleylacetoacetate isomerase	Gstz1	6.75277
INF_noINF	3.2759	0.0164562	-2.69747	-1.00425	Q61490	Q61490	CD166 antigen	Alcam	6.48664
INF_noINF	2.69271	0.0367202	-2.69149	-0.965368	Q9DBE0	Q9DBE0	Cysteine sulfinic acid decarboxylase	Csad	6.45981
INF_noINF	2.47043	0.0464002	-2.65324	-0.938962	Q61592	Q61592	Growth arrest-specific protein 6	Gas6	6.29076
INF_noINF	2.55017	0.0424404	-2.62645	-0.938273	Q9D172	Q9D172	ES1 protein homolog, mitochondrial	D10Jhu81e	6.17503
INF_noINF	2.58	0.0409332	-2.43806	-0.891161	Q5BKQ4	Q5BKQ4	Inactive pancreatic lipase-related protein 1	Pnliprp1	5.41913
INF_noINF	3.05479	0.0234104	-2.14249	-0.832627	P00493	P00493	Hypoxanthine-guanine phosphoribosyltransferase	Hprt1	4.41524
INF_noINF	2.74121	0.0357555	-2.06381	-0.794798	P08228	P08228	Superoxide dismutase [Cu-Zn]	Sod1	4.18088
INF_noINF	2.70813	0.0357555	-2.02418	-0.781459	P30115	P30115	Glutathione S-transferase A3	Gsta3	4.06762
INF_noINF	3.32539	0.0153449	-1.77585	-0.725801	P17897	P17897	Lysozyme C-1	Lyz1	3.4244
INF_noINF	3.40036	0.0140251	-1.76165	-0.723166	P08905	P08905	Lysozyme C-2	Lyz2	3.39085
INF_noINF	2.94842	0.0263485	-1.74215	-0.703018	Q04447	Q04447	Creatine kinase B-type	Ckb	3.34532
INF_noINF	2.735	0.0357555	-1.65613	-0.667913	P97333	P97333	Neuropilin-1	Nrp1	3.15169
INF_noINF	2.52155	0.0424404	-1.56549	-0.631194	O35744	O35744	Chitinase-like protein 3	Chil3	2.95977
INF_noINF	2.65805	0.0374101	-1.53952	-0.627115	P55065	P55065	Phospholipid transfer protein	Pltp	2.90698
INF_noINF	2.57804	0.0409332	-1.51235	-0.615606	Q91XA9	Q91XA9	Acidic mammalian chitinase	Chia	2.85274
INF_noINF	2.43277	0.0471845	-1.50758	-0.609298	Q00724	Q00724	Retinol-binding protein 4	Rbp4	2.84332
INF_noINF	2.56641	0.0414173	-1.4904	-0.607953	P15626;F6Y363	P15626	Glutathione S-transferase Mu 2	Gstm2	2.80966
INF_noINF	3.66623	0.00958741	-1.46929	-0.626815	P62983;A0A0A6YW67;P62984;P0CG49;P0CG50;B0XNB9;B0XXM3;B0Y6M2;D3YYZ2	P62983;A0A0A6YW67;P62984;P0CG49;P0CG50;B0XNB9;B0XXM3;B0Y6M2	Ubiquitin-40S ribosomal protein S27a	Rps27a	2.76886
INF_noINF	2.78409	0.0336839	-1.26721	-0.536426	P26041	P26041	Moesin	Msn	2.40696
INF_noINF	2.63869	0.0378953	-1.2051	-0.511077	P06801	P06801	NADP-dependent malic enzyme	Me1	2.30553
INF_noINF	2.62963	0.0381263	-1.08243	-0.466102	P07309	P07309	Transthyretin	Ttr	2.1176
INF_noINF	3.6308	0.010145	-1.07147	-0.475637	P13597	P13597	Intercellular adhesion molecule 1	Icam1	2.10158
INF_noINF	2.44834	0.0471845	-1.01282	-0.437089	P14152	P14152	Malate dehydrogenase, cytoplasmic	Mdh1	2.01786
