# Supplementary material for: Proteome analysis of bronchoalveolar lavage fluids reveals host and fungal proteins highly expressed during invasive pulmonary aspergillosis in mice and humans
Source: Virulence. 2020 Oct 12;11(1):1337–51. doi: 10.1080/21505594.2020.1824960 (PMC7549978; doi:10.1080/21505594.2020.1824960)
Supplement: Supplemental Material [file KVIR_A_1824960_SM5847.zip › Machata_SupplementaryTable_5.xlsx]

## Sheet: GO__MolecularFunction
Pathway.Name	Pathway.Id	Source.Name	human_Pathway.uploaded.gene.count	human_Genes.in.InnateDB.for.this.entity	human_Pathway.p.value..corrected.	human_Gene.Symbols	mouse_Pathway.uploaded.gene.count	mouse_Genes.in.InnateDB.for.this.entity	mouse_Pathway.p.value..corrected.	mouse_Gene.Symbols
lipoteichoic acid binding	GO:0070891	molecular function	2	3	0.00402717	LBP; TLR2;	2	3	0.000866042	Cd14; Lbp;
mannose binding	GO:0005537	molecular function	2	17	0.0323553	IGF2R; LMAN1;	2	19	0.0184881	Mbl1; Mbl2;
lipopolysaccharide binding	GO:0001530	molecular function	2	18	0.0333056	BPI; LBP;	2	15	0.0126018	Cd14; Lbp;
6-phosphogluconolactonase activity	GO:0017057	molecular function	1	2	0.0337214	H6PD;	1	2	0.0275012	H6pd;
glucose-6-phosphate dehydrogenase activity	GO:0004345	molecular function	1	2	0.0337214	H6PD;	1	3	0.0357949	H6pd;
heparin binding	GO:0008201	molecular function	3	137	0.0390598	APOB; SAA1; SERPINA10;	12	115	2.26781e-12	Apob; Apoe; Apoh; Cfh; Elane; F11; Fn1; Mpo; Saa1; Serpina10; Serpine2; Vtn;
lipid binding	GO:0008289	molecular function	3	149	0.0396477	APOB; BPI; LBP;	4	139	0.0165978	Apob; Apoe; Apoh; Lbp;
chaperone binding	GO:0051087	molecular function	2	57	0.0462356	FGB; VWF;	2	51	0.0455903	Cp; Fgb;

## Sheet: GO__BiologicalProcess
Pathway.Name	Pathway.Id	Source.Name	human_Pathway.uploaded.gene.count	human_Genes.in.InnateDB.for.this.entity	human_Pathway.p.value..corrected.	human_Gene.Symbols	mouse_Pathway.uploaded.gene.count	mouse_Genes.in.InnateDB.for.this.entity	mouse_Pathway.p.value..corrected.	mouse_Gene.Symbols
blood coagulation	GO:0007596	biological process	9	483	0.00271635	APBB1IP; APOB; CD177; FGB; GNG2; LMAN1; PLEK; SERPINA10; VWF;	8	65	9.18722e-09	Cpb2; F10; F11; F9; Proc; Serpina10; Serpine2; Serping1;
acute-phase response	GO:0006953	biological process	3	39	0.0156719	CRP; LBP; SAA1;	11	31	3.16607e-17	Crp; Fn1; Hp; Il1rn; Itih4; Lbp; Orm1; Orm2; Saa1; Saa2; Saa4;
cellular response to lipoteichoic acid	GO:0071223	biological process	2	8	0.0165533	LBP; TLR2;	2	8	0.00451115	Cd14; Lbp;
opsonization	GO:0008228	biological process	2	9	0.0173814	CRP; LBP;	1	4	0.0421319	Lbp;
defense response to Gram-positive bacterium	GO:0050830	biological process	3	60	0.0281278	CRP; LBP; TLR2;	4	54	0.00107132	Camp; Lbp; Mbl1; Mbl2;
cholesterol metabolic process	GO:0008203	biological process	3	71	0.0319678	APOB; CAT; SORL1;	6	62	5.65581e-06	Apob; Apoe; Fgl1; Lcat; Pon1; Saa1;
negative regulation of growth of symbiont in host	GO:0044130	biological process	2	17	0.0323553	LBP; TLR2;	6	19	4.75429e-09	Camp; Elane; Lbp; Mbl1; Mbl2; Mpo;
protein polymerization	GO:0051258	biological process	2	32	0.0323852	CRP; FGB;	3	30	0.00278319	Crp; Fgb; Tubb5;
detection of molecule of bacterial origin	GO:0032490	biological process	1	2	0.0337214	LBP;	1	2	0.0275012	Lbp;
lipopolysaccharide transport	GO:0015920	biological process	1	2	0.0337214	LBP;	1	2	0.0275012	Lbp;
positive regulation of respiratory burst involved in inflammatory response	GO:0060265	biological process	1	2	0.0337214	LBP;	1	2	0.0275012	Lbp;
complement activation, classical pathway	GO:0006958	biological process	2	40	0.0340439	C4BPA; CRP;	9	24	2.07505e-14	C1ra; C2; C4b; C4bp; Crp; Masp2; Mbl1; Mbl2; Serping1;
cellular response to prostaglandin stimulus	GO:0071379	biological process	1	3	0.0389075	APOB;	1	2	0.0275012	Apob;
negative regulation of complement activation, classical pathway	GO:0045959	biological process	1	3	0.0389075	C4BPA;	1	1	0.0184561	C4bp;
positive regulation of tumor necrosis factor production	GO:0032760	biological process	2	38	0.0411792	LBP; TLR2;	2	39	0.0347857	Cd14; Lbp;
response to lipopolysaccharide	GO:0032496	biological process	3	154	0.0427992	APOB; LBP; TLR2;	11	162	2.95842e-09	Apob; Cd14; Cxcl5; Elane; Hp; Il18bp; Il1rn; Lbp; Mpo; S100a8; S100a9;
cellular response to leptin stimulus	GO:0044320	biological process	1	4	0.0459103	FGB;	1	4	0.0421319	Fgb;
cellular response to peptidoglycan	GO:0071224	biological process	1	4	0.0459103	TLR2;	1	4	0.0421319	Camp;
lipoprotein catabolic process	GO:0042159	biological process	1	4	0.0459103	APOB;	2	4	0.00146479	Apob; Apoe;
inflammatory response	GO:0006954	biological process	4	315	0.048953	CHI3L1; CRP; NLRC4; TLR2;	5	249	0.0209755	C4b; Cd14; Cxcl1; Cxcl5; Pla2g7;

## Sheet: GO__CellularComponent
Pathway.Name	Pathway.Id	Source.Name	human_Pathway.uploaded.gene.count	human_Genes.in.InnateDB.for.this.entity	human_Pathway.p.value..corrected.	human_Gene.Symbols	mouse_Pathway.uploaded.gene.count	mouse_Genes.in.InnateDB.for.this.entity	mouse_Pathway.p.value..corrected.	mouse_Gene.Symbols
blood microparticle	GO:0072562	cellular component	4	122	0.0209076	C4BPA; CPN2; FGB; STOM;	13	77	4.02461e-16	Ambp; Apcs; Apoe; C4bp; Cp; Fgb; Fn1; Hpx; Itih1; Itih4; Pon1; Serping1; Vtn;
platelet alpha granule	GO:0031091	cellular component	2	12	0.0249006	FGB; VWF;	2	11	0.00777942	Fgb; Serpine2;
low-density lipoprotein particle	GO:0034362	cellular component	2	14	0.0281708	APOB; SORL1;	3	12	0.000328622	Apob; Apoe; Pla2g7;
intracellular membrane-bounded organelle	GO:0043231	cellular component	5	411	0.0353749	APOB; CAT; ERO1L; H6PD; ITM2B;	9	404	0.000631362	Ambp; Ap1g1; Apob; F10; Grn; H6pd; Pon1; Sae1; Tln1;
other organism cell	GO:0044216	cellular component	1	3	0.0389075	C4BPA;	1	1	0.0184561	C4bp;
